# Supplementary material for: Microencapsulation of Lead-Halide Perovskites in an Oil-in-Fluorine Emulsion for Cell Imaging
Source: Nanomaterials (Basel). 2023 May 4;13(9):1540. doi: 10.3390/nano13091540 (PMC10180417; doi:10.3390/nano13091540)
Supplement: Supplementary file 1 [file nanomaterials-13-01540-s001.zip]

Archive with 1 entries (1 files):
- nanomaterials-2341339-supplementary.pdf
